# Supplementary material for: Sex differences in aggression: Differential roles of 5-HT2, neuropeptide F and tachykinin
Source: PLoS One. 2019 Jan 29;14(1):e0203980. doi: 10.1371/journal.pone.0203980 (PMC6350964; doi:10.1371/journal.pone.0203980)
Supplement: S1 File — Behavioral data counts for total initiations and high-intensity behaviors between opponents: males socially reared versus isolation, females socially reared versus isolation, males siRNA versus vehicle, females siRNA versus vehicle. (XLSX) [file pone.0203980.s001.xlsx]

## Sheet: Sheet1
Male Isolation - Initiations				Male Isolation - High-intensity				Female Isolation - Initiations				Female Isolation - High-intensity				Male siRNA - Initiations				Male siRNA - High-intensity				Female siRNA - Initiations				Female siRNA - High-intensity
Social	Isolation	difference		Social	Isolation	difference		Social	Isolation	Differece		Social	Isolation			Vehicle	Treated	Difference		Vehicle	Treated	difference		Vehicle	Treated	Difference		Vehicle	Treated
3	13	10		0	0	0		2	0	-2		0	0			0	4	4		0	2	2		2	5	3		2	2
7	16	9		0	4	4		1	0	-1		0	0			5	18	13		3	7	4		1	2	1		0	0
1	11	10		0	9	9		0	0	0		0	0			6	8	2		7	7	0		2	2	0		0	0
5	4	-1		0	1	1		0	1	1		0	0			0	9	9		7	14	7		4	3	-1		0	0
2	9	7		0	10	10		0	0	0		0	0			2	10	8		0	0	0		0	0	0		0	0
0	2	2		9	14	5		2	2	0		0	0			1	3	2		0	1	1		6	2	-4		1	0
13	8	-5		2	4	2		1	0	-1		0	0			0	2	2		0	4	4		1	0	-1		3	3
1	7	6		0	1	1		1	0	-1		0	0			1	2	1		0	0	0		0	0	0		0	0
2	4	2		0	5	5		0	0	0		0	0			1	3	2		0	1	1		1	0	-1		0	0
0	6	6		2	15	13		0	0	0		0	0			0	8	8		0	2	2		0	0	0		0	0
0	7	7		1	11	10										1	4	3		1	3	2		0	2	2		0	0
5	4	-1		0	7	7										1	4	3		2	0	-2		1	1	0		0	0
2	10	8		0	0	0										5	5	0		10	7	-3
10	5	-5		4	4	0										2	5	3		5	0	-5
0	5	5		0	0	0										1	4	3		3	4	1
8	4	-4		0	4	4										2	7	5
8	6	-2		3	2	-1
5	10	5		6	0	-6
5	6	1		4	0	-4
3	9	6
